# Supplementary material for: Distinctive features of lipoprotein profiles in stroke patients
Source: PLoS One. 2023 Apr 5;18(4):e0283855. doi: 10.1371/journal.pone.0283855 (PMC10075468; doi:10.1371/journal.pone.0283855)
Supplement: S1 File — (ZIP) [file pone.0283855.s001.zip]

Archive with 103 entries (96 files):
- supplement/CH/
- supplement/CH/CH_TGbox.png
- supplement/CH/CM1.png
- supplement/CH/CM2.png
- supplement/CH/HDL1.png
- supplement/CH/HDL2.png
- supplement/CH/LAC1.png
- supplement/CH/LDL1.png
- supplement/CH/LDL2+LAC2.png
- supplement/CH/Lp(a).png
- supplement/CH/mHDL.png
- supplement/CH/TR.png
- supplement/CH/VLDL.png
- supplement/curr/
- supplement/curr/Box2HDL.png
- supplement/curr/Box2LDL.png
- supplement/curr/Box2Tch.png
- supplement/curr/Box2TG.png
- supplement/ind/
- supplement/ind/box.htm
- supplement/ind/contribution.png
- supplement/ind/contribution2.png
- supplement/ind/contribution3.png
- supplement/ind/Fitdata.htm
- supplement/ind/histAge2.png
- supplement/ind/PC.htm
- supplement/ind/PCitem.htm
- supplement/ind/PCsample.htm
- supplement/index.htm
- supplement/pages/
- supplement/pages/S1Fig.htm
- supplement/pages/S1Table.xlsx
- supplement/pages/S2Fig.htm
- supplement/pages/S2Table.htm
- supplement/pages/S3Fig.htm
- supplement/pages/S3Table.htm
- supplement/pages/S4Fig.htm
- supplement/pages/S4Table.htm
- supplement/pages/S5Fig.htm
- supplement/pages/S6Fig.htm
- supplement/PC/
- supplement/PC/age.png
- supplement/PC/agebox.png
- supplement/PC/glycerolLDL1.png
- supplement/PC/glycerolLDL2.png
- supplement/PC/glycerolratio.png
- supplement/PC/glycerolratioCM1.png
- supplement/PC/glycerolTR.png
- supplement/PC/PC12.png
- supplement/PC/PC12A.png
- supplement/PC/PC12Furui.png
- supplement/PC/PC12item.png
- supplement/PC/PC12itemA.png
- supplement/PC/PC12itemFurui.png
- supplement/PC/PC12itemOOKISA.png
- supplement/PC/PC12ookisa.png
- supplement/PC/PC12orig.png
- supplement/PC/PC34.png
- supplement/PC/PC34A.png
- supplement/PC/PC34Furui.png
- supplement/PC/PC34item.png
- supplement/PC/PC34itemA.png
- supplement/PC/PC34itemFurui.png
- supplement/PC/PC34itemOOKISA.png
- supplement/PC/PC34ookisa.png
- supplement/PC/PC34orig.png
- supplement/PC/PC56.png
- supplement/PC/PC56item.png
- supplement/PC/PC56itemOOKISA.png
- supplement/PC/PC56ookisa.png
- supplement/PC/PC56Orig.png
- supplement/PC/PC78.png
- supplement/PC/PC78item.png
- supplement/PC/PC910.png
- supplement/PC/PC910item.png
- supplement/PC/QQ.png
- supplement/PC/sizetocontentLAC1.png
- supplement/PC/sizetocontentLDL1.png
- supplement/TC/
- supplement/TC/CM1.png
- supplement/TC/CM2.png
- supplement/TC/HDL1.png
- supplement/TC/HDL2.png
- supplement/TC/LAC1.png
- supplement/TC/LDL1.png
- supplement/TC/LDL2+LAC2.png
- supplement/TC/Lp(a).png
- supplement/TC/mHDL.png
- supplement/TC/TR.png
- supplement/TC/VLDL.png
- supplement/TG/
- supplement/TG/CM1.png
- supplement/TG/CM2.png
- supplement/TG/gly.png
- supplement/TG/HDL1.png
- supplement/TG/HDL2.png
- supplement/TG/LAC1.png
- supplement/TG/LDL1.png
- supplement/TG/LDL2+LAC2.png
- supplement/TG/Lp(a).png
- supplement/TG/mHDL.png
- supplement/TG/TR.png
- supplement/TG/VLDL.png
