# Supplementary material for: Distinctive features of lipoprotein profiles in stroke patients
Source: PLoS One. 2023 Apr 5;18(4):e0283855. doi: 10.1371/journal.pone.0283855 (PMC10075468; doi:10.1371/journal.pone.0283855)
Supplement: S1 File — (ZIP) [file pone.0283855.s001.zip › supplement/pages/S1Table.xlsx]

## Sheet: 500
ID	sex	age	CI	Atheroma	A to embolus	Heart Embolus	Lacunar	BAD	ESUS	Other	Heart Disease	Atrial Fibrillation	Hypertension	Diabetes mellitus	Dyslipidemia	Smoking	BNP	Hyperuricemia		T.chol	HDL	LDL	TG	statin
70	1	67	Left anterior cephalic lobe	1	1						0	0	1	1	1	0.5	108.5	0		258	60	176	100	0
88	1	84	Infarction of the right internal pericardium through the branch	1							1	1	1	1	0	0	113.9	0		188	42	118	146	0
92	2	85	Left lateral optic bed				1				0	0	1	0	0	0	56.1	0		218	72	129	72	0
104	1	78	Right border area	1	1						0	1	1	0	0	1	206.5	0		166	54	87	61	0
123	1	78	Right anterior cephalic cortical infarction, t-PA	1	1						1	0	0	0	1	0.5	12.6	0		216	47	117	187	0
126	1	66	Left lateral cephalic apex, posterior anterior cephalic lobe, cephalic lobe dermis, subcortical lobe, left pale bulb, inner pouch, watershed area	1	1						0	0	1	0	0	0.5	33.5	0		175	36	115	90	0
139	1	81	The center of the right half oval, the anterior cephalic lobe subcortical, the parietal lobe subcortical, and the right middle brain artery territory	1	1						0	0	1	0	0	1	2904	0		153	45	88	111	0
140	1	63	Left island, anterior cephalic cap, corona, hemi-oval center, left IC occlusion, t-PA, thrombus recovery	1							0	0	1	0	0	0.5	6.2	1		221	73	129	64	0
141	2	91	Left side of the bridge					1			1	0	1	0	0	0	170.1	0		189	47	115	103	0
149	2	81	Right side of the center of the bridge				1				1	0	1	0	0	0	73.1	0		141	39	80	104	0
187	2	80	Left coronary artery				1				0	0	1	0	0	0	49.2	0		235	68	137	85	0
207	1	73	Right optic bed infarction				1				0	0	1	1	1	0.5	10.9	0		208	54	120	249	1	Bezafibrate SR(200)1T1 x after dinner
209	2	71	hyperacute infarction in the right MCA area, thrombus recovery			1					0	0	0	0	1	0	34.4	0		150	63	64	50	1	Pravastatin Na 5mg
229	2	81	Right bridge				1				0	0	1	0	0	0	20.5	1		208	61	132	70	0
236	2	89	Left Coronary Infarction					1			0	1	1	0	1	0	33.3	0		217	39	148	93	0
237	2	82	Left Femoral Infarction (Boundary Area), Left Cervical Stenosis	1							0	0	1	0	1	0	7.2	0		236	42	169	116	0
277	2	71	Right basal nucleus - coronary artery					1			0	0	0	0	1	0	12.6	0		238	81	140	63	1	Atorvastatin
284	1	78	Right centrum semiovale to subcentral gyrus						1		0	0	1	1	1	0	65.4	0		122	39	64	88	1	Atorvastatin 10mg
288	2	84	Left precentral gyrus and left parietal lobe			1					0	0	0	1	1	0	30.9	0		133	51	55	103	1	Pitavastatin 2mg
291	2	70	Right basal nucleus to coronary artery infarction, right M1 occlusion					1			0	0	1	0	1	1	41.2	0		235	79	127	110	0
307	2	51	Left basal nucleus, corona, anterior cephalic cortex, parietal cortex	1							0	0	1	0	0	1	26.3	0		216	71	129	67	0
308	1	84	Right corona				1				0	0	1	0	0	0	23.5	0		180	62	99	118	0
309	2	66	Right extended cord				1				0	0	0	1	1	0	13.4	0		225	70	133	86	0
310	1	82	Left A2 occlusion			1					1	0	1	0	1	0.5	578.7	0		135	51	67	70	1	Lipitor 10mg
317	2	78	Left bridge					1			0	0	1	0	1	0	47.6	0		262	53	179	142	0
321	1	78	Right bridge infarct				1				0	0	1	1	0	1	28.2	0		165	66	69	74	0
328	2	68	Right side of bridge				1				0	0	1	0	1	1	19.1	0		202	56	84	374	1	Atorvastatin
330	1	81	Right precentral gyrus	1							0	0	1	1	1	0.5	22.1	0		127	40	67	79	1	Livalo 2mg, Epadel 2700
333	1	57	Right basal nucleus, coronal discharge, lateral cephalic lobe, anterior cephalic lobe, right MCA occlusion, thrombus recovery	1							0	0	1	0	1	1	12.3	0		241	58	172	70	0
356	1	42	Infarction of the left anterior cephalic lobe							1	0	0	0	0	1	1	14.4	0		146	56	68	73	1	Pitavastatin calcium 2mg
360	2	70	Left posterior part of each of the left lenes to the left corona					1			1	0.5	1	1	0	0.5	64.6	0		151	47	90	86	0
372	2	71	Infarction of the coronary artery from the posterior foot of the right endoplasm					1			0	0	1	0	1	0	39.5	0		256	52	175	206	0
373	2	64	Left basal nucleus to the coronary artery					1			0	0	1	1	1	1	20.1	0		238	46	148	189	0
374	1	50	Acute infarction of the left precentral and posterior gyrus, right mantle hemorrhage							1	1	0	1	1	1	0	70.4	0		157	53	93	43	1	Atorvastatin 10mg
383	1	51	Left optic bed infarction				1				0	0	1	0	1	1	2.8	0		211	39	119	427	0
390	2	88	Lower left bridge					1			0	0	1	1	1	0	35.5	0		181	50	93	179	0
391	2	89	Right insular cortex, anterior cephalic lobe, right MCA domain			1					1	1	1	0	1	0	506.6	0		197	55	112	74	1	Pitavastatin 2mg
442	2	79	Left nucleus pulposus ~ corona radiata					1			0	0	0	0	0	0.5	33.7	0		211	55	124	130	1	Atorvastatin 10mg
453	1	70	Left Lateral Cephalic Lobe - Cephalic Lobe Infarction			1					0	0	0	1	1	0	64.8	0		184	63	97	68	1	Lorcoll Tablets 30mg
455	1	69	Cortical Domain of the Right Finger Hemisphere, Left Internal Cervical Artery Stenosis	1							1	0	1	1	1	0.5	13.1	1		125	41	67	89	1	Pitavastatin Ca(2)1T
480	2	88	Left optic bed				1				0	0	1	1	1	0	36.5	0		199	50	107	294	1	Rosuvastatin 2.5mg 1T
461	1	82	Left Bridge					1			0	0	1	0	1	1	114.5	0		206	71	118	57	1	Rosuvastatin 2.5mg1T
466	1	75	Left anterior cephalic lobe		１?								1	1	1	1	32.1	1		200	69	96	194	1	Lipidil 80mg

## Sheet: 20
ID	T.chol	HDL	LDL	TG	statin
6		33	61	174	1	Deficient Blood Heart Disease
198	153	47	74	246	1	Heart disease of deficient blood
206	133	49	61	83	1	Acute infarction of the brain
226	201	66	113	180	1	Acute infarction of the brain
227	131	61	53	84	1	Acute infarction of the brain
241	169	61	90	86	1	Acute infarction of the brain
248	213	68	122	74	1	Acute infarction of the brain
261	156	53	86	54	1	Acute infarction
262	179	46	104	213	1	Acute infarction
36	141	50	69	68	0	Acute infarction
38	212	67	140	70	0	Acute infarction
40	226	40	138	281	0	Acute infarction
41	192	45	133	118	0	Acute infarction
42	153	81	54	79	0	Acute infarction
46	249	72	150	180	0	Acute infarction of the brain
53	239	51	166	112	0	Heart disease of blood deficiency
54	223	58	159	65	0	Acute infarction
60	229	79	133	72	0	Acute infarction of the brain
61	182	42	116	159	0	Acute infarction
63	225	48	138	195	0	Acute infarction of the brain

## Sheet: 60
ID	statins	sex	age	stroke	Atheroma	A Embolic embolus	Heart Embolus	Lacunar	BAD	ESUS	Other	Heart Disease	Atrial Fibrillation	Hypertension	Diabetes mellitus	Hyperlipidemia	Smoking	BNP	Hyperuricemia	Cardiac complications		T.chol	HDL	LDL	TG	Statin Contents
1	1	M	83	Left basal ganglia to corona radiata					1			0か	0	0	0	1	0.5	25.7	0			195	64	104	68	Atorvastatin 10
24	1	F	77	Right frontal cortex, semicircular center	1							0	0	0	0	1	0	26.5	0			224	56	153	52	Simvastatin tablet 5mg
31	1	F	82	Right cerebellum, right basal ganglia, right frontal lobe			1					1	1	1	0	1	0	440.7	0	Coronary artery constriction stenosis		151	52	82	57	Livalo OD tablet 1mg
37	1	M	62	right insular gyrus, valvular area, frontoparietal cortex, subcortex, occipital lobe, right MCA region			1					0	1	0	0	1	1	247.6	0			252	68	164	46	Rosuvastatin 2.5
44	1	M	85	Left MCA region, left M1 occlusion			1					0	0	1	1	1	0	207	0			244	82	152	59	Pravastatin 5mg
56	1	M	74	Right parabasal corona	1							1	0	0	0	1	0.5	12.1	0	Stenocardia, post-operative coronary artery formation		129	59	50	69	Rosuvastatin 2.5
62	1	M	59	Right posterior temporal lobe to occipital lobe to inferior parietal cortex associated with moya							1	0	0	1	0	1	0	4.4	0			198	88	88	73	Pitavastatin calcium?
67	1	M	78	Fresh infarction in left middle cerebral artery area: left radiocorneal corona to subcentral precuneus subcortical white matter			1					1	0	0	0	1	0	414.3	0	Extended heart stenosis with compensatory suspicion		166	64	90	101	Pravastatin 5mg
109	1	M	70	Right cerebellar hemisphere, right occipital lobe			1					0	0	1	0	1		9.6	0			241	57	161	110	Pitavastatin calcium 2mg
2	0	M	45	Left hemisphere, central semicircular	1							0	0	1	1	1	0	35.1	1			186	41	120	175
7	0	F	80	Right frontal lobe, postcentral gyrus, radiating corona, t-PA, thrombus retrieval			1					0	1	1	1	1	0	381.5	0			266	60	189	112
8	0	M	71	Right basal ganglia superior to corona radiata				1				0	0	1	0	0	0.5	31.8	1			158	7	55	79
9	0	M	62	Left internal capsule, TIA				1				1	0	1	1	1	0.5	9.3	0	Ventricular extrasystoles		160	50	90	150
10	0	M	72	Right putamen to paracentral ventricle and corona radiata						1		0	0	0	1	1	1	44.2	0			252	64	176	104
13	0	M	65	Left medial temporal lobe, left occipital white matter, left thalamus,t-PA			1					0	0	1	1	0	1	53.8	1			146	54	65	116
14	0	M	84	Left hemispheric center						1		0	0	1	0	1	0.5	190	1			248	65	146	132
17	0	M	49	Left entoparietal posterior leg, caudate nucleus head, putamen to corona radiata					1			0	0	1	0	1	1	8.8	0			258	40	192	244
20	0	M	65	Right LSA region					1			0	0	0	1	1	1	10.4	1			288	50	156	610
25	0	M	69	Left temporal lobe to parietal lobe	1							0?	0	1	0	0	0	15	0			173	46	110	52
26	0	M	72	Left temporal lobe							1	1?	0	1	0	1	1	248.3	0	Stenocardia?		221	51	134	144
89	1	M	65	Left parabasal corona					1			1	0	0	1	1	1	55	0	Old heart infarction, post-coronary artery formation		166	55	84	145	Atorvastatin tablet 5mg
95	1	F	83	Right insular gyrus to frontal valve cap, right lenticular nucleus to radiocorneal corona, right MCA, t-PA, thrombus retrieval			1					1	1	1	0	1	0	271.6	0	Heart ulcers, complete atrioventricular broke-out		185	56	107	88	Mevalotin 10mg
99	1	M	69	Left thalamic infarction	1							0	1	1	0	1	0.5	25.4	1			234	64	127	151	Atorvastatin tablet 10mg
100	1	M	70	Left radiocorneal infarction	1							0	0	0	1	1	1	12.1	0			193	54	117	113	Livalo 1mg
113	1	F	79	Left cerebral cortex (precentral)	1	1						0	0	1	1	1	0	30.5	0			231	72	140	134	Mevalotin 10mg
120	1	F	79	Right medial bridge					1			0?	0	1	1	1	0	54.7	0			217	46	135	148	Livalo 2mg
128	1	M	63	Right entorhinal posterior leg to corona radiata					1			0	0	1	0	1	0.5	67.6	1			196	54	45	788	Simvastatin 5mg
130	1	M	69	Left capsular infarction					1			0	0	0	1	1	0.5	30.7	0			170	56	85	80	Rivaro 2mg
133	1	F	84	Right central precentral			1					0	0.5	1	0	1	0	61.8	0			179	57	104	103	Rivaro 2mg
157	1	M	67	Left basal ganglia to insular cortex to frontotemporal valve cap, left amygdala, left radiocorneal, left M1 occlusion, t-PA, thrombus retrieval			1					0	1	1	1	1	1	358	1			235	38	99	515	Atorvastatin 10mg
161	1	M	77	Right occipital and parietal cortex			1					0	0	1	0	1	0	4.7	1			160	61	80	89	Crestor 2.5mg
174	1	F	79	Left medulla oblongata lateral				1				1	0	1	1	1		120	0	Hypertrophic cardiac tamponade		277	50	186	247	Palmodea 0.1mg2T
175	1	M	93	Left thalamus				1				0	0	1	1	1	0	54.9	1			171	34	107	118	Lipitor 5mg
177	1	F	72	Left capsule to internal				1				0	0	1	0	1	0	24.3	0			198	52	125	62	Lipitor 10mg
189	1	F	70	Right thalamus infarction				1				0	0	1	1	1	0	16.3	1			211	76	108	44	Livalo 1mg
200? 220	1	M	76	Right cerebral fresh small infarct, right middle cerebral artery reoccluded	1?							0	0	1	0	1	0	5.4	0			145	59	68	90	Pitavastatin calcium 2mg
27	0	F	74	Right MCA occlusion, right lenticular nucleus, right caudate nucleus head, right insular cortex, right frontal lobe including frontal valve cap and medial part, knee of corpus callosum, right corona radiata, t-PA, thrombus retrieval			1					0	1	1	1	0	0	132.5	0			202	49	71	462
29	0	F	89	Left brainstem infarction					1			0	0	1	1	0	0	122.1	0			209	70	116	91
33	0	M	68	Right internal lacunar infarction					1			0	0	1	0	0	1	24.6	1			190	44	124	144
35	0	F	96	Left middle cerebral artery territory, t-PA			1					0	0.5	1	0	0	0	343.5	0			133	41	72	56
6	1	M	84	Unstable angina pectoris								1	0	1	1	1	0.5	94.2	1			nd	33	61	174	Atozet (10mg/20mg as ezetimibe/atorvastatin)
198	1	M	66	Unstable angina pectoris								0	0	1	0	1	1	31.1	0			153	47	74	246	Lipitor 10mg
206	1	M	77	Right parietal lobe to right occipital lobe and right posterior capsule, right thalamus		1						1	1	1	1	1	0.5	247	0	Old infarction		133	49	61	83	Livalo 2mg
226	1	F	82	Right cerebellum, right frontal lobe								1	0	0	0	1	0	108.7	0	Aortic stenosis		201	66	113	180	Pitavastatin Ca tablet 1mg
227	1	F	50	Right frontal lobe to right parietal lobe								0	0	1	0	1	0.5	14	0			131	61	53	84	Crestor 5mg
241	1	M	83	Left middle cerebral artery posterior branch region								1	1	1	1	1	0.5	97.2	0	Large artery stenosis		169	61	90	86	Pitavastatin Ca Tablets 2mg
248	1	F	61	Left ventral medulla oblongata to hypobridge								0	0	1	0	1	0.5	6.3	0			213	68	122	74	Crestor OD Tablet 5mg
261	1	F	82	Bilateral cerebellar hemispheres + left thalamus		1	1					1	1	1	1	1	0	406	0	Coronary stenosis		156	53	86	54	Livalo OD Tablet 0.5mg
262	1	F	77	Left frontal lobe, left putamen								0	0	1	1	1	0	51	1			179	46	104	213	Pravastatin Na(5)1T
36	0	M	92	Right occipital lobe, posterior temporal lobe, parietal lobe, center of semicircle, precentral gyrus, posterior lateral capsule								1	1	0	1	0	0.5	391.7	0	Stenosis, post-operative coronary artery formation		141	50	69	68
38	0	M	65	Right parabasal crown					1			0	0	1	1	0	1	16.9	0			212	67	140	70
40	0	M	52	Left temporal lobe, left putamen, left corona radiata, left frontal lobe, thrombus retrieval								0	0	0	0	1	1	5	0			226	40	138	281
41	0	F	47	Left basal ganglia	1				1			0	0	1	0	0	1	35.9	0			192	45	133	118
42	0	M	66	Right M1, thrombus retrieval								0	1	0	0	0	1	294.2	1			153	81	54	79
46	0	M	86	Infarction of left radiating corona								0	0	0	1	1	0.5	34.2	0			249	72	150	180
53	0	F	71	Unstable angina pectoris								0	0	1	0	1	0	145	0			239	51	166	112
54	0	M	60	Right parabasal corona BAD								0	0	0	0	1	1	9.2	0			223	58	159	65
60	0	F	85	Right temporal-parietal cortex								0	1	0	0	0	0	341.8	0			229	79	133	72
61	0	M	63	Left occipital lobe								0	0.5	1	0	1	1	54.7	1			182	42	116	159
63	0	M	82	Left bridge								0	0	1	1	1	0.5	20.9	0			225	48	138	195

## Sheet: 250
ID	T.chol	HDL	LDL	TG	statins	Atheroma	Artery to Arterial Embolus	Cardiac source emboli	Lacunar	BAD (2-vessel territory)	ESUS (unexplained)	Unstable angina pectoris	Previous cardiac disease	Atrial fibrillation	Hypertension	Diabetes mellitus	Hyperlipidemia	Smoking	BNP	Hyperuricemia
6		33	61	174	1							1	1	0	1	1	1	0.5	94.2	1
198	153	47	74	246	1							1	0	0	1	0	1	1	31.1	0
206	133	49	61	83	1		1						1	1	1	1	1	0.5	247	0
226	201	66	113	180	1			１？					1	0	0	0	1	0	108.7	0
227	131	61	53	84	1	1							0	0	1	0	1	0.5	14	0
241	169	61	90	86	1			1					1	1	1	1	1	0.5	97.2	0
248	213	68	122	74	1				1				0	0	1	0	1	0.5	6.3	0
261	156	53	86	54	1			1					1	1	1	1	1	0	406	0
262	179	46	104	213	1	1							1	0	1	1	1	0	51	1
36	141	50	69	68	0			1					1	1	0	1	0	0.5	391.7	0
38	212	67	140	70	0					1			0	0	1	1	0	1	16.9	0
40	226	40	138	281	0	1							0	0	0	0	1	1	5	0
41	192	45	133	118	0	1				1			0	0	1	0	0	1	35.9	0
42	153	81	54	79	0			1					0	1	0	0	0	1	294.2	1
46	249	72	150	180	0			1					0	0	0	1	1	0.5	34.2	0
53	239	51	166	112	0							1	0	0	1	0	1	0	145	0
54	223	58	159	65	0					1			1	0	0	0	1	1	9.2	0
60	229	79	133	72	0			1					0	1	0	0	0	0	341.8	0
61	182	42	116	159	0			1					0	0.5	1	0	1	1	54.7	1
63	225	48	138	195	0				1				0	0	1	1	1	0.5	20.9	0

## Sheet: 170
ID	statins	age	CI	Atheroma	Artery to Arterial Embolus	Cardiac source emboli	Lacunar	BAD	ESUS	others	HD	af	HT	DM	HL	smoking	BNP	HU		T.chol	HDL	LDL	TG
1	1	83	Left basal ganglia to corona radiata					1				0	0	0	1	0.5	25.7	0		195	64	104	68
24	1	77	Right frontal cortex, semicircular center	1								0	0	0	1	0	26.5	0		224	56	153	52
31	1	82	Right cerebellum, right basal ganglia, right frontal lobe			1						1	1	0	1	0	440.7	0		151	52	82	57
37	1	62	Right insular gyrus, valvular area, frontoparietal cortex subcortical, occipital lobe, right MCA region			1					0	1	0	0	1	1	247.6	0		252	68	164	46
44	1	85	Left MCA region, left M1 occlusion			1					0	0	1	1	1	0	207	0		244	82	152	59
56	1	74	Right parabasal corona	1							1	0	0	0	1	0.5	12.1	0		129	59	50	69
62	1	59	Right posterior temporal lobe to occipital lobe to inferior parietal cortex associated with moya							1	0	0	1	0	1	0	4.4	0		198	88	88	73
67	1	78	Fresh infarction in left middle cerebral artery area: left radiocorneal corona to subcentral precuneus subcortical white matter			1					1	0	0	0	1	0	414.3	0		166	64	90	101
109	1	70	Right cerebellar hemisphere, right occipital lobe			1					0	0	1	0	1		9.6	0		241	57	161	110
2	0	45	Left hemisphere center right frontal lobe, central postcentral gyrus, radiating corona, t-PA, thrombus retrieval	1								0	1	1	1	0	35.1	1		186	41	120	175
7	0	80	Upper right basal ganglia to corona radiata			1					0	1	1	1	1	0	381.5	0		266	60	189	112
8	0	71	Left internal capsule, TIA				1				0	0	1	0	0	0.5	31.8	1		158	7	55	79
9	0	62	Right putamen to paracentral ventricle and corona radiata				1				1	0	1	1	1	0.5	9.3	0		160	50	90	150
10	0	72	Left medial temporal lobe, left occipital white matter, left thalamus,t-PA						1			0	0	1	1	1	44.2	0		252	64	176	104
13	0	65	Left hemispheric center			1					0	0	1	1	0	1	53.8	1		146	54	65	116
14	0	84	Left entoparietal posterior leg, caudate nucleus head, putamen to corona radiata						1		0	0	1	0	1	0.5	190	1		248	65	146	132
17	0	49	Right LSA region					1				0	1	0	1	1	8.8	0		258	40	192	244
20	0	65	Left temporal lobe to parietal lobe					1				0	0	1	1	1	10.4	1		288	50	156	610
25	0	69	Left temporal lobe	1								0	1	0	0	0	15	0		173	46	110	52
26	0	72	left							1	1?	0	1	0	1	1	248.3	0		221	51	134	144
ID	statins	age	CI	Atheroma	Artery to Arterial Embolus	Cardiac source emboli	Lacunar	BAD	ESUS	others	HD	af	HT	DM	HL	smoking	BNP	HU		T.chol	HDL	LDL	TG
89	1	65	Left parabasal corona					1			1	0	0	1	1	1	55	0		166	55	84	145
95	1	83	Right insular gyrus to frontal valve cap, right lenticular nucleus to corona radiata, right MCA, t-PA, thrombus retrieval			1					1	1	1	0	1	0	271.6	0		185	56	107	88
99	1	69	Left thalamic infarction	1							1	1	1	0	1	0.5	25.4	1		234	64	127	151
100	1	70	Left radiocorneal infarction	1							0	0	0	1	1	1	12.1	0		193	54	117	113
113	1	79	Left cerebral cortex (precentral)	1	1						0	0	1	1	1	0	30.5	0		231	72	140	134
120	1	79	Right medial bridge					1			0?	0	1	1	1	0	54.7	0		217	46	135	148
128	1	63	Right entorhinal posterior leg to corona radiata					1			0	0	1	0	1	0.5	67.6	1		196	54	45	788
130	1	69	Left capsular infarction					1			0	0	0	1	1	0.5	30.7	0		170	56	85	80
133	1	84	Right central precentral			1					0	0.5	1	0	1	0	61.8	0		179	57	104	103
157	1	67	Left basal ganglia to insular cortex to frontotemporal valve cap, left amygdala, left radiocorneal, left M1 occlusion, t-PA, thrombus retrieval			1					0	1	1	1	1	1	358	1		235	38	99	515
161	1	77	Right occipital and parietal cortex			1					0	0	1	0	1	0	4.7	1		160	61	80	89
174	1	79	Left medulla oblongata lateral				1				1	0	1	1	1		120	0		277	50	186	247
175	1	93	Left thalamus				1				0	0	1	1	1	0	54.9	1		171	34	107	118
177	1	72	Left capsule to internal				1				0	0	1	0	1	0	24.3	0		198	52	125	62
189	1	70	Right thalamus infarction				1				0	0	1	1	1	0	16.3	1		211	76	108	44
220	1	76	Right cerebral fresh small infarct, right middle cerebral artery reoccluded	?							0	0	1	0	1	0	5.4	0		145	59	68	90
27	0	74	Right MCA occlusion, right lenticular nucleus, right caudate nucleus head, right insular cortex, right frontal lobe including frontal valve cap and medial part, knee of corpus callosum, right corona radiata, t-PA, thrombus retrieval			1						1	1	1	0	0	132.5	0		202	49	71	462
29	0	89	Left brainstem infarction					1				0	1	1	0	0	122.1	0		209	70	116	91
33	0	68	Right internal lacunar infarction					1				0	1	0	0	1	24.6	1		190	44	124	144
35	0	96	Left middle cerebral artery territory, t-PA			1						0.5	1	0	0	0	343.5	0		133	41	72	56
